# Supplementary material for: One-Year Follow-Up of Patients Undergoing Transvenous Extraction of Pacemaker and Defibrillator Leads
Source: PLoS One. 2015 Dec 22;10(12):e0144915. doi: 10.1371/journal.pone.0144915 (PMC4691200; doi:10.1371/journal.pone.0144915)
Supplement: S1 File — (XLSX) [file pone.0144915.s001.xlsx]

## Sheet: Arkusz1
Patient's ID number	sex	age at the procedure	LVEF	NYHA	vegetations	thrombus	SCAD	post-MI	CHF	CKD	HA	DM	post-sternotomy	AF	device type	indication for TLE	culture	rhythm backup	no of extracted leads	method for lead 1 extraction	lead 1 dwelling time (months)	method for lead 2 extraction	lead 2 dwelling time (months)	method for lead 3 extraction	lead 3 dwelling time (months)	complications	general anesthesia	death	reimplantation	months without device	TLE to f-u in months	more than 1 TLE
24	m	86	30	3	YES	NO	YES	YES	YES	YES	YES	NO	NO	YES	ICD	IE	positive	YES	2	simple	0.7	simple	0.7			NO	YES	NO	YES	0	6	NO
25	m	34	25	2	YES	NO	NO	NO	YES	YES	NO	YES	NO	NO	ICD	IE	negative	NO	1	complex	20					NO	NO	NO	YES	2	2	NO
26	m	24	60	0	NO	NO	NO	NO	NO	NO	NO	NO	NO	YES	ICD	pocket inf	positive	NO	1	complex	143					NO	YES					NO
27	f	74	50	1	NO	NO	NO	NO	NO	YES	NO	NO	NO	YES	ICD	lead failure	NO	NO	1	complex	66					NO	YES	NO	YES	0	6	NO
28	f	63	35	2	NO	NO	NO	NO	YES	NO	YES	NO	NO	NO	PM	indication change	NO	NO	1	complex	18					NO	NO	NO	YES	0	6	NO
29	m	65	30	2	NO	NO	YES	NO	YES	NO	NO	NO	NO	YES	ICD	lead failure	NO	NO	1	complex	37					NO	NO	NO	YES	0	6	NO
30	f	69	42.5	2	YES	NO	YES	NO	YES	NO	NO	YES	NO	NO	PM	IE	positive	NO	2	complex	93	complex	93			NO	YES	NO	NO		7	YES
31	m	60	25	3	NO	NO	NO	NO	YES	NO	YES	YES	NO	NO	PM	indication change	NO	NO	1	complex	8					NO	NO	NO	YES	0	8	NO
32	m	28	60	0	NO	NO	NO	NO	NO	NO	NO	NO	NO	NO	ICD	pocket inf	positive	NO	1	simple	12					NO	NO		YES	0.6		NO
33	m	72	37.5	2	YES	NO	YES	YES	YES	YES	YES	YES	YES	YES	PM	IE	positive	NO	2	simple	15	complex	15			NO	NO	NO	NO		8	NO
34	f	91	45	1	NO	NO	YES	NO	NO	NO	YES	NO	NO	NO	PM	pocket inf	positive	NO	3	complex	132	complex	132	complex	180	NO	YES	NO	YES	1	2	NO
35	m	69	30	2	NO	NO	YES	YES	YES	NO	NO	NO	YES	YES	PM	pocket inf	positive	YES	2	complex	132	complex	132			NO	YES	NO	YES	0	8	NO
36	m	78	22.5	3	NO	NO	YES	YES	YES	YES	YES	NO	YES	YES	PM	lead failure	NO	NO	1	complex	48					NO	NO	NO	YES	0	8	NO
37	m	23	35	2	YES	NO	NO	NO	YES	YES	NO	NO	NO	YES	ICD	IE	positive	YES	2	complex	48	complex	48			DEATH	NO	YES	YES	0	0.03	NO
38	m	78	40	2	NO	NO	YES	YES	YES	NO	YES	NO	NO	YES	ICD	lead failure	negative	NO	1	complex	22					lead failure	NO	NO	YES	0	9	NO
39	m	87	20	2	NO	NO	YES	YES	YES	NO	NO	YES	NO	YES	PM	indication change	negative	NO	2	complex	40	complex	40			pocket hematoma	NO	NO	YES	0	8	NO
40	m	38	55	1	NO	NO	NO	NO	NO	NO	NO	NO	NO	NO	ICD	lead failure	NO	NO	1	complex	35					NO	NO	NO	YES	0	9	NO
41	m	78	30	2	NO	NO	YES	NO	YES	NO	NO	NO	NO	YES	ICD	lead failure	negative	NO	1	complex	28					NO	NO		YES	0		NO
42	m	43	55	1	YES	NO	NO	NO	NO	NO	NO	NO	NO	NO	PM	IE	positive	NO	2	complex	29	complex	29			NO	NO					NO
43	f	80	40	1	NO	NO	NO	NO	NO	NO	YES	NO	YES	NO	PM	pocket inf	positive	YES	2	simple	16	simple	16			NO	NO	NO	YES	0.3	9	NO
44	m	60	35	2	NO	NO	YES	YES	YES	NO	YES	NO	YES	NO	ICD	lead failure	NO	NO	1	simple	36					NO	NO	NO	YES	0	10	NO
45	f	72	50	1	NO	NO	NO	NO	NO	NO	YES	YES	NO	YES	PM	pocket inf	negative	NO	2	simple	24	simple	24			NO	NO	NO	NO		10	NO
46	f	80	20	3	NO	NO	NO	NO	YES	NO	YES	NO	YES	YES	PM	lead failure	NO	NO	1	simple	7					NO	NO	NO	YES	0.3	9	NO
47	m	22	30	2	YES	NO	NO	NO	YES	NO	NO	NO	NO	NO	ICD	IE	positive	NO	1	simple	12					DEATH	YES	YES	NO		0.1	NO
48	m	67	15	3	NO	NO	NO	NO	YES	YES	YES	YES	YES	YES	ICD	indication change	NO	NO	1	simple	48					DEATH	NO	YES	NO		0.5	NO
49	f	84	50	1	NO	NO	NO	NO	NO	NO	YES	NO	NO	YES	PM	lead failure and RV perforation	NO	NO	1	simple	0.034					NO	YES					NO
50	m	82	40	2	NO	NO	YES	YES	NO	NO	NO	YES	YES	NO	ICD	indication change	NO	NO	1	complex	18					NO	NO	NO	YES	0	10	YES
51	m	75	50	1	NO	NO	NO	NO	NO	NO	NO	NO	NO	YES	PM	lead failure	NO	NO	1	simple	4					NO	NO	NO	YES	0	10	NO
52	f	59	50	1	NO	NO	NO	NO	NO	NO	NO	NO	NO	NO	ICD	lead failure	NO	NO	2	complex	57	complex	57			NO	NO	NO	YES	0	10	NO
53	m	65	20	1	NO	NO	YES	NO	YES	NO	YES	YES	YES	NO	ICD	lead failure	NO	NO	1	simple	21					NO	NO	NO	YES	0	10	NO
54	m	58			NO	NO	NO	NO	NO	NO	YES	NO	NO	NO	ICD	pocket inf		NO	2	simple	18	simple	18			NO	YES	NO	YES	1	11	YES
55	m	68	30	2	NO	NO	YES	YES	YES	NO	YES	NO	NO	YES	ICD	lead failure	NO	NO	1	complex	61					NO	YES		YES	0		NO
56	m	67	35	2	NO	NO	YES	YES	YES	YES	YES	YES	YES	NO	PM	indication change	NO	NO	1	complex	15					NO	NO					NO
57	m	76	30	2	NO	NO	NO	NO	YES	NO	YES	NO	NO	YES	ICD	lead failure and RV perforation	NO	NO	2	simple	1.5	simple	1.5			NO	NO	NO	YES	0	15	NO
58	m	67	55	1	NO	NO	NO	NO	NO	NO	NO	NO	NO	NO	PM	lead failure	NO	NO	1	complex	84					NO	NO					NO
59	f	32	45	1	NO	NO	NO	NO	NO	NO	NO	NO	NO	NO	ICD	lead failure	NO	NO	2	complex	132	complex	132			NO	NO	NO	YES	0	5	NO
60	m	56	20	2	YES	NO	YES	YES	YES	NO	YES	NO	NO	NO	ICD	IE	positive	NO	1	complex	26					NO	NO	NO	YES	1	15	NO
61	m	32	55	1	NO	NO	NO	NO	NO	NO	NO	NO	NO	NO	PM	lead dislocation	NO	NO	1	simple	1.2					NO	NO		YES	0		NO
62	m	42	55	1	YES	NO	NO	NO	NO	NO	NO	NO	NO	NO	PM	IE	positive	NO	2	complex	114	complex	114			NO	NO	NO	YES	0.7	6	NO
63	m	71	42.5	2	NO	NO	YES	NO	YES	NO	YES	NO	YES	YES	ICD	lead failure	NO	NO	1	simple	54					NO	NO	NO	YES	0	0.7	NO
64	m	61	15	3	NO	NO	YES	YES	YES	YES	NO	YES	NO	NO	ICD	IE	positive	NO	1	simple	19					NO	NO	YES	YES	1	4	YES
65	m	67	45	1	NO	NO	YES	NO	NO	NO	NO	YES	YES	NO	PM	lead failure	NO	NO	1	simple	0.5					NO	NO	NO	YES	0	15	NO
66	m	50	50	2	YES	NO	YES	YES	YES	NO	YES	YES	YES	YES	PM	IE	positive	NO	2	simple	46	simple	46			NO	NO	NO	YES	1	15	NO
67	m	35	50	1	NO	NO	NO	NO	NO	NO	NO	NO	NO	NO	PM	lead failure	NO	YES	2	complex	108	complex	12			NO	NO		YES	0		NO
68	f	73	50	1	NO	NO	NO	NO	NO	NO	NO	NO	NO	YES	PM	lead dislocation	NO	NO	1	simple	0.3					NO	NO	NO	YES	0	1.5	NO
69	m	65	50	1	YES	NO	NO	NO	NO	NO	NO	NO	NO	NO	ICD	IE	positive	NO	3	complex	60	complex	60	complex	2	NO	NO	NO	YES	0.7	0.7	NO
70	f	31	50	1	YES	NO	NO	NO	NO	NO	NO	NO	NO	NO	PM	IE	positive	NO	2	complex	36	complex	36			NO	NO	NO	YES	2	7	NO
71	f	23	52.5	1	NO	NO	NO	NO	NO	NO	NO	NO	YES	NO	PM	lead failure	NO	NO	1	complex	62					NO	NO	NO	YES	0	7	NO
72	m	78	50	1		NO									PM	IE	positive	NO	2	simple	12	simple	12			NO	NO	NO	NO		7	NO
73	f	62	50	1	NO	NO	YES	NO	NO	NO	YES	NO	NO	YES	PM	RV perforation	NO	NO	1	simple	3					pericardial effusion	NO	NO	YES	0	16	NO
74	f	68	50	1	NO	NO	NO	NO	NO	NO	YES	NO	YES	NO	PM	indication change	NO	NO	1	simple	29					NO	NO	NO	YES	0	16	NO
75	m	76	17	2	NO	NO	NO	NO	YES	YES	YES	NO	NO	NO	PM	lead failure	NO	NO	1	simple	63					lead dislocation	NO	NO	YES	0	3	NO
76	m	80	25	2	NO	NO	YES	YES	YES	NO	NO	YES	YES	YES	PM	indication change	NO	NO	1	simple	3					NO	NO	NO	YES	0	20	NO
77	m	82	30	2	NO	NO	YES	YES	YES	YES	YES	NO	YES	YES	PM	indication change	NO	NO	1	complex	41					NO	NO	NO	YES	0	20	NO
78	m	72	30	2	NO	NO	YES	NO	YES	YES	YES	YES	YES	YES	ICD	IE	positive	NO	1	simple	24					NO	NO	YES	NO		8	NO
79	m	53	50	1	NO	NO	NO	NO	YES	NO	YES	YES	NO	NO	ICD	lead failure	NO	NO	1	simple	25					NO	NO	YES	NO		7	NO
80	m	81	40	2	NO	NO	YES	YES	YES	NO	YES	YES	YES	NO	PM	indication change	NO	YES	1	simple	9					NO	NO	NO	YES	0	3	NO
81	m	64	20	3	NO	NO	YES	YES	YES	NO	NO	NO	YES	NO	ICD	lead failure	NO	NO	1	complex	48					NO	NO	NO	YES	0	4	NO
82	f	63	25	2	NO	NO	NO	NO	YES	NO	YES	YES	NO	YES	ICD	lead failure	NO	NO	1	complex	58					lead dislocation	NO	NO	YES	0	3	NO
83	m	64	17.5	3	NO	NO	YES	YES	YES	NO	NO	NO	YES	YES	ICD	lead failure	NO	NO	1	complex	96					NO	NO	NO	YES	0	1.2	NO
84	m	90	25	3	NO	NO	NO	NO	YES	NO	NO	NO	NO	YES	PM	indication change	NO	YES	1	simple	48					NO	NO	NO	YES	0	18	NO
85	m	87	40	1	NO	NO	YES	NO	YES	YES	NO	YES	YES	YES	PM	pocket inf	positive	NO	1	complex	72					NO	NO	YES	NO		18	NO
86	m	87	50	1	NO	NO	NO	NO	NO	NO	YES	NO	NO	YES	PM	pocket inf	negative	NO	2	complex	156	complex	156			NO	NO	NO	YES	3	8	NO
87	m	49	20	2	NO	NO	NO	NO	YES	NO	NO	YES	NO	NO	ICD	pocket inf		YES	4	complex	48	complex	108	complex	48	DEATH	NO	YES	NO		0.7	NO
88	m	67	20	2	NO	NO	NO	NO	YES	NO	NO	NO	NO	YES	ICD	lead failure	NO	YES	2	simple	16	simple	16			NO	NO	NO	YES	0	21	NO
89	m	65	60	0	NO	NO	NO	NO	NO	YES	YES	NO	YES	YES	PM	lead failure	NO	NO	1	complex	48					NO	NO	NO	YES	0	21	NO
90	f	83	50	1	NO	NO	YES	NO	NO	NO	YES	NO	NO	NO	PM	lead failure	NO	YES	3	simple	60	simple	60	simple	6	NO	NO	NO	YES	0	10	NO
91	m	53	15	3	NO	NO	NO	NO	YES	NO	NO	YES	NO	YES	ICD	pocket inf		NO	1	simple	11					NO	NO					NO
92	m	76	35	2	NO	NO	YES	YES	YES	NO	NO	NO	NO	NO	ICD	lead failure	NO	YES	1	simple	30					NO	NO	NO	YES	0	23	NO
93	m	79	30	2	NO	NO	YES	YES	YES	YES	NO	NO	YES	NO	ICD	lead failure	NO	NO	1	simple	15					NO	NO	NO	YES	0	23	NO
94	m	61	20	2	NO	NO	YES	NO	YES	NO	NO	YES	NO	NO	ICD	lead failure	NO	YES	1	simple	48					pocket hematoma	NO	NO	YES	0	23	NO
95	m	61	20	1	NO	NO	YES	NO	YES	NO	NO	NO	NO	YES	ICD	RV perforation	NO	NO	1	simple	0.16					NO	NO					NO
96	f	60	60	0	NO	NO	NO	NO	NO	NO	YES	NO	NO	NO	PM	lead failure	NO	YES	2	simple	72	simple	72			NO	NO	NO	YES	0	24	NO
97	m	34	60	0	NO	NO	NO	NO	NO	NO	NO	NO	YES	NO	PM	pocket inf	positive	YES	2	simple	120	simple	120			pocket hematoma	NO	NO	YES	0	5	NO
98	f	34	60	0	NO	NO	NO	NO	NO	NO	NO	NO	NO	NO	ICD	lead failure	NO	NO	1	simple	15					NO	NO	NO	YES	0	2	NO
99	m	52	50	1	NO	NO	YES	YES	NO	NO	NO	NO	NO	NO	ICD	RV perforation	NO	NO	1	simple	0.16					NO	NO					NO
100	m	74	25	2	NO	NO	YES	NO	YES	NO	YES	YES	NO	NO	PM	pocket inf	positive	YES	2	simple	108	simple	108			pocket hematoma	YES	NO	YES	5	7	NO
101	f	70	42.5	1	YES	NO	NO	NO	NO	NO	NO	NO	YES	NO	PM	IE		NO	1	simple	108					NO	NO	YES	NO		4	NO
102	f	80	52.5	1	NO	NO	NO	NO	NO	NO	YES	NO	NO	NO	PM	lead failure		YES	1	complex	24					NO	NO					NO
103	m	44	43	1	NO	NO	NO	NO	NO	NO	NO	NO	NO	NO	ICD	RV perforation		NO	2	simple	36	simple	36			NO	NO					NO
104	f	33	52.5	1	NO	NO	NO	NO	YES	NO	NO	NO	NO	NO	ICD	lead failure		NO	2	simple	36	simple	36			NO	YES	NO	NO		15	NO
105	m	58	25	3	NO	NO	NO	NO	YES	NO	YES	NO	YES	YES	PM	indication change		YES	2	simple	5	simple	5			NO	NO		YES	0		NO
106	m	80	50	1	NO	NO	YES	NO	NO	NO	YES	NO	NO	NO	PM	lead failure		YES	1	simple	60					pericardial effusion	NO	NO	YES	0	6	NO
107	f	46	55	1	NO	NO	NO	NO	NO	NO	NO	NO	NO	YES	PM	lead failure		NO	1	simple	84					NO	NO	NO	YES	0	26	NO
108	m	75	25	3	NO	NO	YES	YES	YES	YES	NO	NO	YES	YES	ICD	lead failure		NO	1	simple	72					NO	NO	NO	YES	0	9	NO
109	m	58	42.5	1	NO	NO	YES	NO	NO	NO	YES	YES	NO	NO	PM	lead dislocation	NO	YES	1	simple	10					NO	NO	NO	YES	0	26	NO
110	m	53	30	2	NO	NO	NO	NO	YES	NO	NO	NO	NO	NO	ICD	lead failure	positive	NO	1	simple	42					NO	NO					NO
111	m	57	32.5	2	NO	NO	YES	YES	YES	NO	NO	YES	NO	NO	ICD	lead failure		NO	2	simple	20	simple	20			pocket hematoma	NO	NO	YES	1	1	NO
112	m	63	30	2	NO	NO	YES	YES	YES	NO	NO	NO	NO	NO	ICD	lead failure		NO	1	simple	36					NO	NO					NO
113	m	81	35	3	NO	NO	YES	YES	YES	NO	NO	YES	YES	NO	PM	indication change		NO	1	simple	29					NO	NO	NO	YES	0	10.5	NO
114	f	87	50	1	NO	NO	NO	NO	NO	NO	YES	NO	NO	YES	PM	pocket inf	positive	NO	1	simple	108					NO	YES					NO
115	f	75	40	2	NO	NO	YES	YES	YES	NO	YES	NO	NO	NO	PM	lead failure		NO	1	simple	0.1					NO	NO	NO	YES	1	12	NO
116	f	72	40	2	NO	NO	YES	YES	YES	NO	YES	YES	NO	NO	ICD	lead failure		NO	1	simple	7					NO	NO	NO	YES	0	8	NO
117	f	66	49	2	NO	NO	YES	NO	YES	NO	YES	NO	NO	NO	ICD	lead failure		NO	1	complex	36					NO	YES	NO	YES	0	30	NO
118	m	82	40	1	NO	NO	YES	NO	YES	YES	YES	NO	NO	NO	ICD	lead failure		NO	1	simple	3					NO	NO	NO	YES	0	17	NO
119	m	73	23.5	2	NO	NO	YES	YES	YES	NO	NO	YES	YES	YES	ICD	pocket inf	positive	NO	1	simple	36					NO	NO					NO
120	m	79	47.5	2	NO	NO	YES	YES	YES	YES	YES	YES	NO	YES	PM	thrombosis		NO	1	simple	8					pocket hematoma	NO	NO	NO		15	NO
121	m	80	55	1	NO	NO	NO	NO	NO	NO	NO	YES	NO	NO	PM	pocket inf	positive	YES	2	complex	120	complex	120			NO	NO					NO
122	m	69	30	2	NO	NO	YES	YES	YES	NO	YES	NO	NO	NO	ICD	lead failure		NO	1	simple	12					NO	NO	NO	YES	0	12.5	NO
123	m	81	40	2	NO	NO	YES	YES	NO	NO	NO	YES	YES	NO	ICD	lead failure		NO	1	simple	36					NO	NO	NO	YES	0	10	NO
124	m	56			NO	NO	NO	NO	NO	NO	YES	NO	NO	NO	PM	pocket inf		NO	1	simple	30					NO	NO	NO	YES	1	11.5	NO
125	f	66	42.5	2	NO	NO	YES	NO	YES	NO	YES	YES	NO	NO	ICD	radiotherapy post mastectomy	NO	NO	1	complex	13					NO	NO	NO	NO		2	NO
126	m	75	30	2	NO	NO	YES	NO	YES	NO	NO	NO	NO	NO	ICD	lead failure			1	simple	36					NO	NO		YES	0		NO
127	f	68	20	2	NO	NO	NO	NO	YES	NO	YES	NO	NO	NO	ICD	lead failure		NO	1	complex	36					NO	NO	NO	YES	0	10	NO
128	m	76	25	2.5			YES	YES	YES	YES	YES	YES	YES	YES	ICD	lead failure		NO	1	simple	84					NO	NO	YES	YES	0	26	NO
129	m	67	45	1	NO	NO	YES	YES	NO	NO	YES	YES	NO	YES	PM	pocket inf		NO	1	simple	24					NO	NO	NO	YES	1	36	NO
130	f	73													PM	indication change	NO	NO	1	simple						NO	NO	NO	NO		22	NO
131	m	87			YES	YES	NO	NO	NO	NO	YES	NO	NO	NO	PM	pocket inf		NO	2	simple	24	simple	24			NO	NO					NO
132	m	66	20	2	NO	NO	YES	NO	YES	YES	YES	YES	NO	YES	ICD	lead failure		NO	1	complex	12					pneumothorax	NO		YES	0		NO
133	m	54	30	2	NO	NO	YES	YES	YES	NO	NO	NO	YES	YES	ICD	lead failure		NO	1	complex	30					NO	NO	NO	YES	0	14.5	NO
134	f	85	45	2	NO	NO	NO	NO	NO	NO	YES	NO	NO	NO	PM	pocket inf		YES	2	complex	108	complex	1			NO	NO					NO
135	m	61	35	2	NO	NO	NO	NO	YES	NO	YES	NO	NO	NO	ICD	lead failure		NO	1		30					NO	NO	NO	YES	0	14.5	NO
136	m	30	40	2	NO	NO	NO	NO	YES	NO	NO	NO	YES	YES	PM	pocket inf		NO	1		252					NO	NO	NO	NO		16.5	NO
137	m	66	25	2	NO	NO	YES	YES	YES	NO	NO	NO	NO	NO	ICD	lead failure		NO	1	simple	28					NO	NO	NO	YES	0	8	NO
138	m	52	27	3	NO	NO	YES	YES	YES	YES	YES	YES	YES	NO	ICD	pocket inf	positive	YES	3	complex	1	complex	1	complex	1	NO	NO		YES	0		NO
139	m	67	40	2	NO	NO	YES	YES	NO	NO	YES	NO	NO	NO	ICD	lead failure	NO	NO	1	complex	30					NO	NO	NO	YES	0	17.5	NO
140	f	57	30	3	NO	NO	NO	NO	NO	YES	NO	NO	NO	NO	PM	pocket inf	positive	NO	2		48					NO	NO	NO	YES		9	NO
141	m	54	55	1	YES	NO	NO	NO	NO	NO	YES	NO	NO	NO	PM	IE	positive	NO	2	simple	24	simple	24			NO	NO	NO	NO		14	NO
142	m	77	15	3	NO	NO	YES	NO	YES	YES	YES	YES	NO	YES	ICD	pocket inf	NO	NO	1	simple	0.45					NO	NO	NO	NO		15	NO
143	m	65													PM	lead failure	NO	NO	1	simple						NO	NO	NO	YES	0.3	22	NO
144	m	60	20	3	NO	NO	YES	YES	YES	NO	NO	YES	NO	NO	ICD	lead failure		NO	1	complex	36					NO	NO	YES	YES	1	14	NO
145	m	60													ICD	lead failure	NO		1	simple						NO	NO	NO	YES	0	6	NO
146	m	68	60	1	NO	NO	NO	NO	NO	NO	YES	YES	NO	NO	PM	pocket inf	NO	NO	2	simple	12	simple	12			NO	NO					NO
147	m	66	40	2	NO	NO	NO	NO	YES	NO	NO	NO	NO	YES	ICD	lead failure	NO	NO	1	simple	14					NO	NO	NO	YES	0	19	NO
148	m	69	40	1	NO	NO	NO	NO	YES	NO	NO	NO	NO	YES	ICD	lead failure	NO	YES	1	complex	24					NO	NO	NO	YES	0	25	YES
149	f	57	17.5				NO	NO	YES	NO	NO	NO	YES	NO	ICD	lead failure			2	complex	30	complex	30			NO	NO	NO	YES	0	11	NO
150	m	77			NO	NO	YES	YES			YES	NO	NO	NO	PM	pocket inf	NO	NO	2	simple	12	simple	12			NO	NO	NO	YES	5	14	NO
151	m	72	20		NO	NO	YES	YES	YES	NO	NO	NO	NO	YES	ICD	pocket inf			2		84		24			NO	NO	NO	YES	2	25	NO
152	m	74	20	3			YES	NO	YES	YES	NO	YES	NO	NO	PM	indication change	NO	NO	1	simple	18					NO	NO	NO	YES	0	22	NO
153	m	51	35	2	NO	NO	NO	NO	YES	YES	NO	NO	NO	NO	ICD	IE	negative	YES	1	simple	6					NO	YES	NO	YES	0	16	YES
154	f	85													PM	lead failure	NO	NO	1	simple	36					NO	NO					NO
155	m	63	20	3.5	NO	NO	NO	NO	YES	YES	NO	NO	NO	NO	ICD	lead failure	NO	NO	1	complex	12					NO	NO	YES	YES	0	29	NO
156	m	59	20	3			YES	YES	YES	NO	YES	NO	YES	NO	ICD	pocket inf		NO	3	simple		simple	3			NO	NO	NO	YES	3	22	NO
157	m	60	25	3	NO	YES	YES	YES	YES	NO	YES	YES	NO	YES	ICD	pocket inf	positive	NO	2	simple	2	complex	42			NO	NO	NO	YES	36	42	NO
158	m	57	50	1	NO	NO	YES	NO	NO	NO	YES	NO	NO	YES	ICD	lead failure	NO	NO	1	simple	14					pericardial effusion	NO		YES	0		NO
159	m	65	60	0	NO	YES	NO	NO	NO	NO	YES	YES	NO	NO	PM	IE	positive	NO	2	simple	16	simple	16			NO	NO	NO	NO		43	NO
160	f	90	47.5	1	NO	NO	YES	NO	NO	NO	YES	NO	NO	YES	PM	pocket inf	NO	NO	1	complex	108					NO	YES					NO
161	f	79	30	2	NO	NO	YES	YES	YES	NO	YES	NO	NO	YES	ICD	lead failure	NO	NO	1	simple	24					NO	NO	NO	YES	0	14	NO
162	m	62	42.5	1	NO	NO	NO	NO	NO	NO	YES	YES	NO	NO	PM	pocket inf	positive	NO	2	simple	1	simple	1			NO	NO	NO	NO		12	YES
163	m	78	60	0	NO	NO	NO	NO	NO	NO	NO	NO	NO	YES	ICD	pocket inf	negative	NO	2	complex	60	complex	60			NO	YES	NO	YES	2	38	NO
164	m	57	25	2	NO	NO	YES	YES	YES	NO	NO	YES	NO	NO	ICD	lead failure	NO	NO	1	simple	24					NO	NO	NO	YES	0	33	NO
165	m	50	20	2.5	YES	YES	NO	NO	YES	NO	NO	NO	NO	NO	PM	IE	positive	NO	2	simple	8	simple	2			NO	NO	YES	NO		30	NO
166	m	78	50	1	NO	NO	YES	YES	NO	NO	YES	YES	NO	NO	PM	pocket inf	negative	NO	2	complex	96	complex	96			NO	NO	NO	YES	0.3	17	NO
167	f	85	40	3	NO	YES	NO	NO	YES	NO	YES	NO	NO	NO	PM	IE	positive	NO	1	simple	1.5					NO	NO	NO	YES	1.5	15	NO
168	m	59	40	2	NO	NO	YES	YES	YES	NO	YES	YES	YES	YES	ICD	lead failure	NO	NO	1	simple	16					NO	NO	NO	YES	0	23	NO
169	m	69	40	2	NO	YES	YES	YES	YES	NO	YES	YES	NO	NO	PM	pocket inf	negative	YES	1	simple	23					NO	YES	NO	YES	0.4	33	NO
170	m	51	35	2	YES	NO	NO	NO	YES	YES	YES	NO	NO	NO	ICD	IE	positive	NO	2	simple	5	simple	5			NO	NO	NO	YES	4	26	NO
171	m	76	40	1	NO	NO	YES	YES	YES	NO	YES	NO	NO	NO	PM	pocket inf	NO	NO	1	simple	12					NO	NO					NO
172	m	48	37.5	2	NO	NO	NO	NO	YES	NO	NO	NO	NO	YES	ICD	pocket inf	positive	NO	2	simple	2	simple	2			NO	NO	NO	YES	0.8	35	NO
173	m	78	40	2	NO	NO	YES	YES	YES	NO	YES	NO	NO	YES	PM	rec thrombosis and infection	negative	NO	1	simple	82					NO	NO	NO	YES	0	35	YES
174	m	76	42.5	2	YES	NO	NO	NO	YES	YES	YES	NO	NO	YES	ICD	IE	negative	NO	1	simple	0.5					NO	NO	NO	NO		40	YES
175	m	76	42.5	2	YES	NO	NO	NO	YES	YES	YES	NO	NO	YES	ICD	lead failure	NO	NO	1	simple	6					NO	NO	NO	NO		40	NO
176	m	73	20	2	NO	NO	YES	YES	YES	NO	NO	NO	NO	YES	PM	pocket inf	positive	NO	1	simple	60					NO	NO	NO	YES	1	43	NO
177	f	32	60	0	NO	NO	NO	NO	NO	NO	NO	NO	NO	NO	ICD	lead failure	NO	NO	2	complex	108	complex	108			NO	NO	NO	YES	0.06	3	NO
178	f	69	60	0	NO	NO	NO	NO	NO	NO	YES	NO	NO	NO	PM	pocket inf		NO	1	simple	6					NO	NO	NO	YES	15	40	NO
179	m	72	42.5	2	NO	NO	NO	NO	YES	NO	YES	YES	NO	YES	PM	lead failure	NO	NO	2	simple	42	simple	42			NO	NO	NO	YES	0	47	NO
180	m	61	42.5	2	NO	NO	YES	YES	YES	NO	YES	YES	NO	NO	ICD	pocket inf	negative	NO	1	complex	60					pocket hematoma	NO	NO	YES	2	35	NO
181	f	59			NO	NO	NO	NO	NO	NO	NO	NO	NO	NO	ICD	lead failure	NO	NO	1	simple	14					NO	NO	NO	YES	0	51	NO
182	m	68	55	1	NO	NO	NO	NO	NO	NO	NO	NO	NO	YES	ICD	pocket inf	negative	YES	2	simple	96	simple	96			NO	YES	NO	YES	0	51	NO
183	f	78	55	1	NO	NO	NO	NO	NO	NO	YES	NO	NO	NO	PM	pocket inf		NO	2	simple	42	simple	42			NO	NO					NO
184	m	41	51	1	NO	NO	NO	NO	NO	NO	NO	NO	NO	NO	PM	lead failure	NO	NO	1	simple	60					NO	NO	NO	YES	0	34	YES
185	f	68	60	0	NO	NO	NO	NO	NO	NO	YES	NO	NO	NO	PM	pocket inf	negative	NO	2	simple	36	simple	25			NO	NO	NO	NO		72	NO
186	f	69	55	0	NO	NO	NO	NO	NO	NO	YES	NO	NO	NO	PM	pocket inf		NO	2	complex	96	complex	96			NO	YES	NO	YES	1	45	NO
187	f	49	60	0	NO	NO	NO	NO	NO	NO	YES	NO	YES	NO	PM	pocket inf	positive	NO	2	complex	60	complex	60			NO	YES	NO	YES	1	47	NO
188	m	84	55	0	NO	YES	YES	YES	NO	NO	YES	YES	NO	YES	PM	IE	positive	NO	2	simple	72	simple	72			NO	NO	YES	NO		23	NO
189	f	72	40	2	NO	NO	NO	NO	NO	NO	NO	NO	NO	NO	PM	IE	negative	YES	2	simple	8	simple	8			pericardial effusion	NO	NO	YES	0	70	NO
190	f	24	60	0	NO	NO	NO	NO	NO	NO	NO	NO	NO	NO	ICD	lead failure	NO	NO	1	simple	60					NO	NO	NO	YES	0	68	NO
191	f	81	30	2	NO	NO	YES	NO	YES	NO	YES	YES	NO	NO	PM	pocket inf	positive	YES	2	complex	48	complex	48			NO	NO		YES	0		NO
192	m	55	55	0	NO	NO	NO	NO	NO	NO	NO	NO	NO	NO	PM	pocket inf		NO	2	simple	132	complex	132			thrombosis of subclavian vein	NO	NO	NO		68	NO
193	m	85	50	1	NO	NO	NO	NO	NO	YES	YES	YES	NO	NO	PM	pocket inf		NO	1	simple	54					NO	NO					NO
194	f	83	60	2	NO	NO	NO	NO	YES	NO	NO	YES	NO	NO	PM	pocket inf	negative	NO	1	complex	108					NO	NO	NO	YES	0.16	72	NO
195	m	88	42.5	2	NO	NO	NO	NO	YES	NO	YES	YES	NO	YES	PM	pocket inf	negative	NO	2	simple	24	simple	24			NO	NO	NO	NO		3.5	NO
196	m	76	40	2	NO	NO	NO	NO	YES	NO	YES	NO	NO	YES	ICD	pocket inf	positive	NO	1	simple	48					NO	YES	NO	YES	0	73	NO
197	f	23	60	0	NO	NO	NO	NO	NO	NO	NO	NO	NO	NO	ICD	lead failure	NO	NO	1		65					NO	YES	NO	YES	0	33	NO
198	f	49	50	0	NO	NO	NO	NO	NO	NO	NO	NO	NO	NO	PM	pocket inf		NO	2		20		96			NO	NO	NO	YES	24	89	NO
199	m	60	25	2	NO	NO	NO	NO	YES	NO	NO	NO	NO	NO	PM	pocket inf	positive	NO	1	complex	24					NO	NO		YES	1		NO
200	m	65	60	0	YES	NO	YES	NO	NO	NO	YES	YES	NO	YES	PM	IE	positive	NO	1	simple	5					NO	NO	NO	NO		91	YES
201	f	68	50	2	NO	NO	NO	NO	YES	NO	NO	NO	YES	YES	PM	IE	positive	NO	1	complex	3					DEATH	NO	YES	NO		0.03	NO
202	f	47	60	0	NO	NO	NO	NO	NO	NO	NO	NO	NO	NO	PM	pocket inf	positive	YES	1	simple	336					NO	NO	NO	YES	0	91	NO
203	m	67	50	1	NO	NO	YES	NO	NO	NO	NO	NO	NO	NO	PM	pocket inf	positive	NO	2	simple	16	simple	16			NO	NO	NO	YES	0	112	NO
204	m	61	30	2	NO	NO	YES	YES	YES	NO	NO	NO	YES	YES	PM	pocket inf	negative	NO	1	simple	9					NO	NO	NO	YES	3	38	NO
205	m	19	65	0	NO	NO	NO	NO	NO	NO	NO	NO	NO	NO	PM	pocket inf	negative	NO	2	simple	12	simple	12			NO	NO	NO	NO		67	YES
206	m	79	55	0	NO	NO	NO	NO	NO	NO	YES	NO	NO	NO	PM	pocket inf	negative	NO	2	complex	13	complex	13			NO	NO	NO	YES	0.5	91	NO
207	m	72	44	1	NO	NO	YES	YES	NO	NO	YES	NO	NO	NO	PM	pocket inf	negative	NO	2	simple	12	simple	12			NO	NO					NO
208	m	58	50	0	NO	NO	YES	YES	YES	NO	NO	NO	NO	YES	PM	pocket inf		YES	2	simple	6	simple	6			NO	NO		YES	0.3		NO
209	m	71			NO	NO	YES	NO		NO	YES	YES	NO	NO	PM	lead failure	NO	NO	1	simple	0.2					NO	NO	NO	YES	0	63	NO
210	m	74					YES	YES		NO	NO	NO	NO	NO	PM	pocket inf		NO	1	simple	36					NO	NO	NO	YES	48	67	NO
211	f	83	50	1	NO	NO	NO	NO	NO	NO	YES	NO	NO	YES	PM	pocket inf		NO	2	complex	26	complex	108			NO	NO		YES	0.7		NO
212	f	55	60	0	NO	NO	NO	NO	NO	NO	YES	YES	NO	NO	PM	pocket inf	negative	NO	1	simple	7					NO	NO	NO	YES	1	108	NO
213	f	27	60	0	NO	NO	NO	NO	NO	NO	NO	NO	NO	NO	PM	pocket inf	positive	NO	1	simple	13					NO	NO	NO	NO		119	NO
214	m	36	55	0	NO	NO	NO	NO	NO	NO	YES	NO	NO	NO	PM	pocket inf	positive	NO	1	complex	18					NO	NO	NO	YES	0.3	40	NO
215	f	43			NO	NO	NO	NO	NO	YES	NO	NO	NO	NO	PM	pocket inf	positive	YES	1	simple	30					NO	NO	NO	YES	0	60	NO
